# Supplementary material for: Understanding psychosocial determinants of malaria behaviours in low-transmission settings: a scoping review
Source: Malar J. 2024 Jan 10;23:15. doi: 10.1186/s12936-023-04831-9 (PMC10782749; doi:10.1186/s12936-023-04831-9)
Supplement: Supplementary file 2 — Additional file 2: Literature table. [file 12936_2023_4831_MOESM2_ESM.xlsx]

## Sheet: Sheet1
Title: Understanding psychosocial determinants of malaria behaviors in low-transmission settings: A scoping review
Additional File 2: Literature Table
List of Abbreviations
PPS	Population Proportional to Size Sampling
TLS	Time Location Sampling
FGD	Focus Group Discussion
IDI	In-depth Interview
NMEP	National Malaria Elimination Programme
HOH	Head of Household
I.N.	Injunctive Norm
D.N.	Descriptive Norm
S.N.	Subjective Norm
RDS	Respondent-Driven Sampling
Summary of Reviewed Literature
Basic Study Information							Ideational Factors Measured (Y/N)					Behavior Measured (Y/N)
First Author & Year	Article Title, Journal, and DOI	Country	Study Design	Sampling Method	Population of Focus	Sample Size	Knowledge	Attitudes	Perceived Risk	Perceived Response Efficacy		Norms	Prevention Behavior	Treatment Behavior
											Perceived Self-Efficacy
Abate, A. et. al.	Community knowledge, attitude and practice about malaria in a low endemic setting of Shewa Robit Town, northeastern Ethiopia. BMC Public Health 13, 312 https://doi.org/10.1186/1471-2458-13-312	Ethiopia	Cross-sectional survey	Multi-stage random sampling	General community	284	Y	N	N	N	N	N	Y	Y
2013
Adhikari B, et. al.	Perceptions of asymptomatic malaria infection and their implications for malaria control and elimination in Laos. PLoS ONE 13(12): e0208912. https://doi.org/10.1371/journal.pone.0208912	Laos	Cross-sectional survey; FGD	Purposive sampling	Seasonal migrant households	281	Y	Y	Y	Y	N	N	Y	N
2018
Aerts, C. et. al.	Understanding the role of disease knowledge and risk perception in shaping preventive behavior for selected vector-borne diseases in Guyana. PLoS Negl Trop Dis. 14(4):e0008149. https://doi.org/10.1371/journal.pntd.0008149.	Guyana	Cross-sectional survey	Random cluster sampling using PPS	General population	497	Y	N	Y	Y	N	N	Y	Y
2020
Ahmed, S.M., et. al.	Free distribution of insecticidal bed nets improves possession and preferential use by households and is equitable: findings from two cross-sectional surveys in thirteen malaria endemic districts of Bangladesh. Malar J 10, 357. https://doi.org/10.1186/1475-2875-10-357	Bangladesh	Multiple cross-sectional surveys	Stratified convenience sampling based on malaria prevalence	General community	1st survey: 3,760	Y	Y	N	N	N	N	Y	N
2011
						2nd survey: 7,895
Al-Adhroey, A.H. et. al.	Opportunities and obstacles to the elimination of malaria from Peninsular Malaysia: knowledge, attitudes and practices on malaria among aboriginal and rural communities. Malar J 9, 137. https://doi.org/10.1186/1475-2875-9-137	Malaysia	Cross-sectional survey	Purposive sampling	General	323	Y	Y	N	N	N	N	Y	Y
2010					community and forest-aboriginal households
Alam, M.S. et. al.	Reduction in malaria prevalence and increase in malaria awareness in endemic districts of Bangladesh. Malar J 15, 552 https://doi.org/10.1186/s12936-016-1603-0	Bangladesh	Multiple cross-sectional surveys	Multi-stage cluster sampling	General community	9750	Y	N	N	N	N	N	Y	Y
2016
Atkinson, J.A. et. al.	Community participation for malaria elimination in Tafea Province, Vanuatu: Part I. Maintaining motivation for prevention practices in the context of disappearing disease. Malaria journal, 9, 93. https://doi.org/10.1186/1475-2875-9-93	Vanuatu	IDI; FGDs	Purposive Sampling	General community	50	Y	Y	Y	N	N	N	Y	Y
2010
Atkinson, J.A. et. al.	A qualitative study on the acceptability and preference of three types of long-lasting insecticide-treated bed nets in Solomon Islands: implications for malaria elimination. Malar J 8, 119. https://doi.org/10.1186/1475-2875-8-119	Solomon Islands	FGD	Purposive sampling	Heads of household, caregivers, and adolescent	117	Y	Y	Y	Y	N	N	Y	N
2009
Aung, P.L., et. al.	Health education through mass media announcements by loudspeakers about malaria care: prevention and practice among people living in a malaria endemic area of northern Myanmar. Malar J 18, 362 https://doi.org/10.1186/s12936-019-2985-6	Myanmar	Longitudinal survey (pre-post)	Multi-stage cluster random sampling	General community	270	Y	Y	N	N	N	N	Y	Y
2019
Aung, T. et. al.	Ownership and Use of Insecticide-Treated Nets among People Living in Malaria Endemic Areas of Eastern Myanmar. PLoS One. 11(9):e0162292. doi: 10.1371/journal.pone.0162292. PMID: 27618440; PMCID: PMC5019368.	Myanmar	Cross-sectional survey	Multi-stage cluster random sampling	General community living in endemic regions of east Myanmar	4679	Y	N	N	N	N	N	Y	N
2016
Baltzell, K.A. et. al.	"We were afraid of the lion that has roared next to us"; community response to reactive focal mass drug administration for malaria in Eswatini (formerly Swaziland). Malaria journal, 18(1), 238. https://doi.org/10.1186/s12936-019-2877-9	Eswatini	FGD	Purposive Sampling	Intervention recipients	208	N	Y	Y	N	N	N	Y	N
2019
Bamaga, O.A. et. al.	Malaria in Hadhramout, a southeast province of Yemen: prevalence, risk factors, knowledge, attitude and practices (KAPs). Parasit Vectors.;7:351. doi: 10.1186/1756-3305-7-351.	Yemen	Cross-sectional survey with RDT	Random household sampling using PPP	General community	735	Y	Y	Y	N	N	N	Y	N
2014
Bashar, K. et. al.	Socio-demographic factors influencing knowledge, attitude and practice (KAP) regarding malaria in Bangladesh. BMC Public Health 12, 1084 https://doi.org/10.1186/1471-2458-12-1084	Bangladesh	Cross-sectional survey; Structured observation	Cluster random sampling using PPS	General community	468	Y	N	N	N	N	N	Y	Y
2012
Bauch, J.A. et. al.	Perception of malaria risk in a setting of reduced malaria transmission: a qualitative study in Zanzibar. Malar J 12, 75.	Zanzibar	IDI; FGD	Purposive sampling	Health facility providers and community members	6 days, 14:00:00	N	Y	Y	N	N	Y	Y	N
2013	https://doi.org/10.1186/1475-2875-12-75					24 providers; 134 comm members						S.N.
Beer, N. et. al.	A qualitative study on caregivers' perceived need of bed-nets after reduced malaria transmission in Zanzibar, Tanzania. BMC Public Health 12, 606. https://doi.org/10.1186/1471-2458-12-606	Tanzania (Zanzibar)	IDI	Purposive sampling	Caregivers of children under 5	19	Y	Y	Y	Y	N	N	N	N
2012
Berhane, A. et. al.	Gains attained in malaria control coverage within settings earmarked for pre-elimination: malaria indicator and prevalence surveys 2012, Eritrea. Malar J. 20;14:467. doi: 10.1186/s12936-015-0992-9.	Eritrea	Cross-sectional survey	Multi-stage cluster random sampling	General community	1887	Y	N	N	N	Y	N	Y	Y
2015
Birhanu, Z. et. al.	Caregivers' understanding of malaria, use of insecticide treated net and care-seeking-behavior for febrile illness of their children in Ethiopia. BMC infectious diseases, 17(1), 629. https://doi.org/10.1186/s12879-017-2731-z	Ethiopia	Cross-Sectional Survey	Random sampling with HH listing	Caregivers of children 2-9 years	709	Y	N	N	N	N	N	Y	Y
2017
Canavati, S.E., et. al.	Evaluation of intensified behaviour change communication strategies in an artemisinin resistance setting. Malar J 15, 249 https://doi.org/10.1186/s12936-016-1276-8	Cambodia	Cross-sectional survey	Stratified multi-stage cluster random sampling	General community	774	Y	Y	N	N	N	N	Y	Y
2016
Chen, I. et. al.	Malaria risk factors and care-seeking behaviour within the private sector among high-risk populations in Vietnam: a qualitative study. Malar J. Oct 16;16(1):414. doi: 10.1186/s12936-017-2060-0.	Vietnam	IDI	Purposive sampling with snowball method	Forest-dwelling community	61	Y	N	Y	N	N	N	Y	Y
2017
Crawshaw, A.F. et. al.	Acceptability of insecticide-treated clothing for malaria prevention among migrant rubber tappers in Myanmar: a cluster-randomized non-inferiority crossover trial. Malar J 16, 92. https://doi.org/10.1186/s12936-017-1737-8	Myanmar	HH Survey, Individual Survey, FGD, IDI	PPS	Rubber Trapper	234	Y	Y	Y	N	N	N	Y	N
2017
Cropley, L.	The effect of health education interventions on child malaria treatment-seeking practices among mothers in rural refugee villages in Belize, Central America. Health Promot Int. (4):445-52. doi: 10.1093/heapro/dah406.	Belize	Longitudinal survey (pre-post)	Cluster random sampling	Refugee population	400	Y	N	N	N	N	N	N	Y
2004
Dambhare, D. G., et. al.	Knowledge, attitude and practice of malaria transmission and its prevention among the school going adolescents in Wardha District, Central India. Global journal of health science, 4(4), 76–82. https://doi.org/10.5539/gjhs.v4n4p76	India	Cross-sectional survey	TLS with convenience sampling	School-going adolescents in community	1096	Y	N	N	N	N	N	Y	N
2012
Das, A. et. al.	Community perceptions on malaria and care-seeking practices in endemic Indian settings: policy implications for the malaria control programme. Malar J 12, 39 (2013). https://doi.org/10.1186/1475-2875-12-39	India	IDI; FGDs	Purposive Sampling	General community	272	Y	Y	Y	N	Y	Y (I.N.)	Y	Y
2013
DePina, A.J. et. al	Knowledge, attitudes and practices about malaria in Cabo Verde: a country in the pre-elimination context. BMC Public Health 19, 850 https://doi.org/10.1186/s12889-019-7130-5	Cabo Verde	Cross-sectional survey	Cluster random sampling using PPS	General community	1953	Y	Y	N	N	N	N	Y	Y
2019
Deressa, W. et. al.	Malaria-related perceptions and practices of women with children under the age of five years in rural Ethiopia. BMC Public Health 9, 259 (2009). https://doi.org/10.1186/1471-2458-9-259	Ethiopia	Cross-sectional survey	Cluster random sampling	Women with children under 5 years	2087	Y	Y	Y	N	N	N	Y	Y
2009
Deressa, W/ et. al.	Individual and household factors associated with ownership of long-lasting insecticidal nets and malaria infection in south-central Ethiopia: a case–control study. Malar J 16, 402. https://doi.org/10.1186/s12936-017-2048-9	Ethiopia	Case-control study with cross-sectional survey; included RDT	Multi-stage cluster sampling	General community in Adami Tullu district	568	Y	N	N	N	N	N	Y	N
2017
Dhawan, G. et. al.	Malaria-related knowledge and prevention practices in four neighbourhoods in and around Mumbai, India: a cross-sectional study. Malar J 13, 303 https://doi.org/10.1186/1475-2875-13-303	India	Cross-sectional survey	Simple random sampling	Households living near construction site	119	Y	Y	N	N	N	N	Y	Y
2014
Dhewantara, P.W et. al.	Individual and contextual factors predicting self-reported malaria among adults in eastern Indonesia: findings from Indonesian community-based survey. Malar J 18, 118 (2019). https://doi.org/10.1186/s12936-019-2758-2	Indonesia	Cross-Sectional survey (secondary analysis)	Secondary analysis	General community	19269	Y	N	N	N	N	N	Y	Y
2019
Douine, M. et. al.	Predictors of antimalarial self-medication in illegal gold miners in French Guiana: a pathway towards artemisinin resistance. J Antimicrob Chemother.;73(1):231–9.	Suriname (French Guiana)	Cross-sectional survey with RDT	TLS	Gold miners in country illegally	421	Y	Y	Y	N	N	N	Y	N
2018
Fernando, S.D. et. al.	Challenges to malaria surveillance following elimination of indigenous transmission: findings from a hospital-based study in rural Sri Lanka. International Health; 7(5).. Pp 317-323	Sri Lanka	Cross-Sectional Survey; IDI	Convenience Sampling	Hospital providers	98	Y	Y	N	N	N	N	N	N
2015
Fernando, S.D. et. al.	Community factors affecting long-lasting impregnated mosquito net use for malaria control in Sri Lanka. Trans R Soc Trop Med Hyg. 2008 Nov;102(11):1081-8. doi: 10.1016/j.trstmh.2008.06.007. PMID: 18644611.	Sri Lanka	Cross-sectional survey	Multi-stage random sampling with HH listing	General community	2467	Y	Y	N	N	Y	N	Y	N
2008
Fernando, S.D. et. al.	Educating the security forces, a high risk group in malaria elimination efforts: an example from Sri Lanka. Int Health. 2014 Sep;6(3):196-202. doi: 10.1093/inthealth/ihu044. Epub. PMID: 25061075.	Sri Lanka	Cross-sectional survey	Simple random sampling	Security and military personnel	1612	Y	N	N	N	N	N	N	N
2014
Forero, D.A. et. al.	Knowledge, attitudes and practices of malaria in Colombia. Malar J 13, 165 https://doi.org/10.1186/1475-2875-13-165	Colombia	Cross-sectional survey	Cluster random sampling with HH listing	General community living in endemic region	267	Y	Y	N	N	N	N	Y	Y
2014
Gobena, T., et. al.	Women's knowledge and perceptions of malaria and use of malaria vector control interventions in Kersa, Eastern Ethiopia. Global health action, 6, 20461. https://doi.org/10.3402/gha.v6i0.20461	Ethiopia	Cross-sectional survey	Simple random sampling using PPS	Women in community	2874	Y	Y	N	N	N	N	Y	N
2013
Goshu, Y.A. et al	Malaria knowledge and its associated factors among pregnant women attending antenatal clinic of Adis Zemen Hospital, North-western Ethiopia, 2018. PloS one, 14(1), e0210221. https://doi.org/10.1371/journal.pone.0210221	Ethiopia	Cross-sectional survey	Convenience sampling	Pregnant women and new mothers	236	Y	N	N	N	N	N	N	N
2019
Govere, J. et. al.	Community knowledge and perceptions about malaria and practices influencing malaria control in Mpumalanga Province, South Africa. S Afr Med J. 90(6):611-6. PMID: 10918892.	South Africa	Cross-sectional survey	Simple random cluster sampling	Female HOH	299	Y	Y	N	N	N	N	Y	Y
2000
Grietens, P.K. et. al.	Low perception of malaria risk among the Ra-glai ethnic minority in south-central Vietnam: implications for forest malaria control. Malar J 9, 23 https://doi.org/10.1186/1475-2875-9-23	Vietnam	Cross-sectional survey; IDI	Purposive sampling with snowball method	Subsistence agriculture community	Survey: 3,685	Y	Y	Y	N	N	N	Y	N
2010
						IDI: 101
Heemskerk M, et. al.	Gold miners’ knowledge, attitudes and practices with regard to malaria in Suriname. Paramaribo	Suriname	Cross-sectional survey	Purposive sampling	Gold miners and mining team	425	Y	Y	Y	N	N	N	Y	N
2018
Hein, K.T. et. al.	Low uptake of malaria testing within 24 h of fever despite appropriate health-seeking among migrants in Myanmar: a mixed-methods study. Malar J 17, 396. https://doi.org/10.1186/s12936-018-2546-4	Myanmar	Cross-sectional survey; IDI; FGD	Multi-stage cluster random sampling	Migrant population	Survey: 3,230	Y	Y	N	N	N	N	N	Y
2018
						IDI: 17
						FGD: 121
Hertz, J.T. et. al	Comparing actual and perceived causes of fever among community members in a low malaria transmission setting in northern Tanzania. Trop Med Int Health. Nov;18(11):1406-15. doi: 10.1111/tmi.12191	Tanzania	Cross-sectional survey	Cluster random sampling	General community	810	Y	Y	N	N	N	N	Y	Y
2013
Hlongwana, H.W. et. al.	Community knowledge, attitudes and practices (KAP) on malaria in Swaziland: a country earmarked for malaria elimination. Malar J. 19;8:29. doi: 10.1186/1475-2875-8-29.	Swaziland (Eswatini)	Cross-sectional survey	Simple random sampling	General community in border region (Eswatini MZ)	320	Y	N	Y	N	N	N	Y	Y
2009
Jacobson, J.O. et. al.	Assessing malaria risk at night-time venues in a low-transmission setting: a time-location sampling study in Zambezi, Namibia. Malar J 18, 179 https://doi.org/10.1186/s12936-019-2807-x	Namibia	Cross-Sectional Survey	TLS	Nighttime Recreation	480	N	N	N	N	N	N	Y	Y
2019
Joshi, A.B. et. al.	Malaria related knowledge, practices and behaviour of people in Nepal. J Vector Borne Dis. Mar;45(1):44-50. PMID: 18399316.	Nepal	Cross-sectional survey	Multi-stage cluster random sampling	General community	1330	Y	N	N	N	N	N	Y	Y
2008
Jusoh, N. et. al.	Jusoh N, Shah SA. Influence of risk perception, preventive behavior, movement and environment on malaria infection in Lundu district, Sarawak, Malaysia. Med J Indones .;16(4):267-76. Available from: http://mji.ui.ac.id/journal/index.php/mji/article/view/290	Malaysia	Case-control study with cross-sectional survey	Purposive sampling	Individuals recently diagnosed with PCR-confirmed malaria	192 (96 case; 96 control)	Y	Y	Y	N	N	N	Y	N
2007
Kannathasan S, et. al.	Studies on prevalence of anopheline species and community perception of malaria in Jaffna district, Sri Lanka. J Vector Borne Dis. 45(3):231-9. PMID: 18807380.	Sri Lanka	Cross-sectional survey	Simple stratified random sampling	General community	157	Y	Y	N	N	N	N	Y	N
2008
Kanyangarara, M. et. al.	Malaria knowledge and bed net use in three transmission settings in southern Africa. Malar J ;17(1):41. doi: 10.1186/s12936-018-2178-8. PMID: 29351795; PMCID: PMC5775538.	Zimbabwe; Zambia	Multiple cross-sectional surveys	Simple random sampling using transect walks.	General community	7535	Y	N	N	N	N	N	Y	N
2018
Khairy, S. et. al.	Knowledge, attitude and practice about malaria in south-western Saudi Arabia: A household-based cross-sectional survey. J Infect Public Health;10(5):499-506. doi: 10.1016/j.jiph.2016.09.021	Saudi Arabia	Cross-sectional survey	Cluster random sampling	General community	1374	Y	Y	N	N	N	N	Y	N
2017
Kirkby, K. et. al.	Knowledge, attitudes and practices relevant to malaria elimination amongst resettled populations in a post-conflict district of northern Sri Lanka. Trans R Soc Trop Med Hyg;107(2):110-8. doi: 10.1093/trstmh/trs015	Sri Lanka	Cross-sectional survey	Cluster random sampling with HH listing	Internally displaced households	300	Y	Y	N	N	N	N	Y	Y
2013
Kishore, J. et. al.	Impact of health education intervention on knowledge and community action for malaria control in Delhi. J Commun Dis.40(3):183-92. PMID: 19245156.	India	Longitudinal survey (pre-post)	TLS	Patients at 2 health service sites in Delhi	593	Y	Y	N	N	N	N	Y	Y
2008
Kutepui, K.U. et. al.	Knowledge, Attitude, and Practice Related to Malaria Diagnosis among Healthcare Workers in Hospitals: A Cross-Sectional Survey, Journal of Tropical Medicine, Article ID 1414079, 9 pages. https://doi.org/10.1155/2019/1414079	Thailand	Cross-sectional survey	Purposive sampling	Health facility providers	118	Y	Y	N	N	N	N	N	Y
2019
Lwin, M.M. et. al	Improving malaria knowledge and practices in rural Myanmar through a village health worker intervention: a cross-sectional study. Malaria journal, 13, 5. https://doi.org/10.1186/1475-2875-13-5	Myanmar	Cross-sectional survey	Stratified random sampling	General community	1040	Y	N	N	N	N	N	N	Y
2014
Lwin, M.O. et. al.	'It's effective but should I bother?' A study of personal protection measures against Malaria in urban India. Public Health. 2014;128(7):654–64.	India	Cross-sectional survey	Cluster random sampling	General community	1000	N	Y	Y	Y	Y	N	Y	N
2014
Ly, P.	The use of respondent-driven sampling to assess malaria knowledge, treatment-seeking behaviours and preventive practices among mobile and migrant populations in a setting of artemisinin resistance in Western Cambodia. Malaria journal, 16(1), 378. https://doi.org/10.1186/s12936-017-2003-9	Cambodia	Cross-sectional survey	Purposive sampling using RDS	Migrant and mobile population	764	Y	N	N	N	N	N	Y	Y
2017
Madani, A. et. al.	Household knowledge and practices concerning malaria and indoor residual spraying in an endemic area earmarked for malaria elimination in Iran. Parasites Vectors 10, 600 https://doi.org/10.1186/s13071-017-2548-z	Iran	Cross-sectional survey	Multi-stage cluster random sampling	General community	420	Y	Y	N	N	N	N	Y	N
2017
Manana, P.N. et. al.	Knowledge, attitudes and practices on malaria transmission in Mamfene, KwaZulu-Natal Province, South Africa 2015. BMC Public Health 18, 41. https://doi.org/10.1186/s12889-017-4583-2	South Africa	Cross-sectional survey	Cluster random sampling with HH listing	General community living in endemic region	400	Y	Y	N	N	N	N	Y	Y
2018
Mbonye, A. K et. al.	Perceptions and practices for preventing malaria in pregnancy in a peri-urban setting in south-western Uganda. Malaria journal, 15, 211. https://doi.org/10.1186/s12936-016-1246-1	Uganda	Cross-sectional survey	Purposive sampling	Women who delivered in facility in prior year	800	Y	Y	Y	N	N	N	Y	Y
2016
Monroe, A. et. al.	Human behaviour and residual malaria transmission in Zanzibar: findings from in-depth interviews and direct observation of community events. Malar J 18, 220. https://doi.org/10.1186/s12936-019-2855-2	Tanzania (Zanzibar)	IDI	Purposive sampling	Community leaders, community members, migrant workers	62	N	N	Y	N	N	N	Y	N
2019
Moore, S.J. et. al.	Border malaria in China: knowledge and use of personal protection by minority populations and implications for malaria control: a questionnaire-based survey. BMC Public Health. 1;8:344. doi: 10.1186/1471-2458-8-344	China	Cross-Sectional Survey	Multi-stage cluster random sampling with HH listing	Forest-living population	748	Y	N	N	N	Y	N	Y	N
2008
Munguambe, K. et. al.	What drives community adherence to indoor residual spraying (IRS) against malaria in Manhiça district, rural Mozambique: a qualitative study. Malaria journal, 10, 344. https://doi.org/10.1186/1475-2875-10-344	Mozambique	IDI; FGD	Purposive sampling using snowball methods	General community	131	N	Y	Y	Y	N	N	N	N
2011
Nzooma, M. et. al.	Knowledge, attitudes and practices in the control and prevention of malaria in four endemic provinces of Zambia, Southern African Journal of Infectious Diseases, 32:1, 29-39, DOI: 10.1080/23120053.2016.1205330	Zambia	Cross-sectional survey	Stratified random sampling at EA level	General community	584	Y	Y	N	Y	N	N	Y	Y
2017
Paulander J. et. al.	Knowledge, attitudes and practice about malaria in rural Tigray, Ethiopia, Global Health Action, 2:1, DOI: 10.3402/gha.v2i0.1839	Ethiopia	Cross-sectional survey	Multistage random sampling using PPS at sub-district level	Mothers in household	400	Y	Y	N	N	N	N	Y	Y
2009
Phyo Than, W. et. al.	Knowledge, access and utilization of bed-nets among stable and seasonal migrants in an artemisinin resistance containment area of Myanmar. Infect Dis Poverty 6, 138 https://doi.org/10.1186/s40249-017-0353-8	Myanmar	Cross-sectional survey	Purposive sampling	Migrant and seasonal workers	2484	Y	N	N	N	N	N	Y	N
2017
Pinchoff, J., et. al. 2015	Factors Associated with Sustained Use of Long-Lasting Insecticide-Treated Nets Following a Reduction in Malaria Transmission in Southern Zambia. The American journal of tropical medicine and hygiene, 93(5), 954–960. https://doi.org/10.4269/ajtmh.15-0093	Zambia	Cross-sectional survey with RDT and mosquito collection	Simple random sampling using transect walks	General community living in low-transmission district	655	N	N	N	N	N	N	Y	Y
Podder, D. et. al.	Community perception and risk reduction practices toward malaria and dengue: A mixed-method study in slums of Chetla, Kolkata. Indian J Public Health; 63:178-85	India	Cross-sectional survey (n=288); IDI(n=5)	PPS; Purposive Sampling of Key Informants	General community	293	Y	Y	N	N	N	N	Y	N
2019
Portugaliza, H.P., et. al.	Examining community perceptions of malaria to inform elimination efforts in Southern Mozambique: a qualitative study. Malar J 18, 232 https://doi.org/10.1186/s12936-019-2867-y	Mozambique	FGD	Purposive sampling	Community leaders, community members, and traditional healers	17	Y	Y	Y	N	N	Y (D.S.)	Y	Y
2019
Regmi K et. al.	A systematic review of knowledge, attitudes and beliefs about malaria among the South Asian population, Infection Ecology & Epidemiology, 6:1, DOI: 10.3402/iee.v6.30822	Multiple	Systematic Review of 32 articles in 22 countries in Asia
2016
Roosiherm, B., et. al	The human behavioral and socioeconomic determinants of malaria in Bacan Island, North Maluku, Indonesia. J Epidemiol. 2000 Jul;10(4):280-9. doi: 10.2188/jea.10.280. Erratum in: J Epidemiol 2000 Sep;10(5):361.	Indonesia	Cross-sectional survey	Convenience sampling	General community	571	Y	N	Y	N	N	N	N	N
2000
Sabin, L., et. al.	Prevention and treatment of malaria in pregnancy: what do pregnant women and health care workers in East India know and do about it?. Malaria journal, 17(1), 207. https://doi.org/10.1186/s12936-018-2339-9	India	Cross-sectional survey; IDI	Purposive sampling	Pregnant women; health facility workers	8 days, 10:00:00	Y	Y	N	Y	N	N	Y	Y
2018						81 pregnant women; 119 workers
Saha, A., et. al.	Knowledge, attitudes, and practices regarding malaria control among the slash and burn cultivators in Rangamati Hill tracts of Bangladesh. Malaria journal, 18(1), 216. https://doi.org/10.1186/s12936-019-2849-0	Bangladesh	Cross-sectional survey; FGD	Purposive sampling with RDS	Subsistence agriculture workers	200	Y	Y	Y	N	N	N	Y	Y
2019
Sanjana, P. et. al.	Survey of community knowledge, attitudes, and practices during a malaria epidemic in central Java, Indonesia. Am J Trop Med Hyg.;75(5):783-9. PMID: 17123966.	Indonesia	Cross-Sectional Survey	Simple random sampling	General community	1000	Y	N	Y	N	N	N	Y	Y
2006
Sanjana, P., et. al.	Survey of community knowledge, attitudes, and practices during a malaria epidemic in central Java, Indonesia. Am J Trop Med Hyg. 75(5):783-9. PMID: 17123966.	Indonesia	Cross-sectional survey	Simple random sampling using transect walks	General community	972	Y	Y	Y	N	N	N	Y	Y
2006
Shivalli, S., et. al.	Construction site workers’ malaria knowledge and treatment-seeking pattern in a highly endemic urban area of India. Malar J 15, 168 (2016). https://doi.org/10.1186/s12936-016-1229-2	India	Cross-sectional survey	Stratified random sampling	Construction workers	119	Y	N	N	N	N	N	N	Y
Singh, M.P. et. al	Factors associated with treatment seeking for malaria in Madhya Pradesh, India. Trop Med Int Health. 2017 Nov;22(11):1377-1384. doi: 10.1111/tmi.12973.	India	Cross-sectional survey	Stratified random sampling	Group 1. Community living in high transmission district.	1470	Y	Y	N	N	N	N	Y	Y
2017
					Group 2. Living in low-transmission district.
					Both groups with recent history of malaria transmission
Soleimani-Ahmadi, M., et. al.	Community knowledge and practices regarding malaria and long-lasting insecticidal nets during malaria elimination programme in an endemic area in Iran. Malar J 13, 511 https://doi.org/10.1186/1475-2875-13-511	Iran	Cross-sectional survey	Simple random cluster sampling	General community	400	Y	N	N	N	N	N	Y	N
2014
Sood, R.D. et. al.	Community awareness, perceptions, acceptability and preferences for using LLIN against malaria in villages of Uttar Pradesh, India. J Vector Borne Dis. 47(4):243-8. PMID: 21178218	India	Cross-sectional survey	Random HH sampling (treatment-control)	General community	903	Y	Y	N	N	N	N	Y	N
2010
Tesfay, K. et. al.	Assessment of community knowledge, practice, and determinants of malaria case households in the rural area of Raya Azebo district, Northern Ethiopia, PLoS One. 2019 Oct 15;14(10):e0222427.	Ethiopia	Cross-Sectional Survey	Multi-stage cluster random sampling	General community	422	Y	N	N	N	N	N	Y	Y
2019
Thandar, M.M. et. al	Caregivers’ treatment-seeking behaviour for children under age five in malaria-endemic areas of rural Myanmar: a cross-sectional study. Malar J 14, 1. https://doi.org/10.1186/1475-2875-14-	Myanmar	Cross-Sectional Survey	Multi-stage cluster random sampling	Caregivers of children under 5 years	597	Y	N	Y	N	N	N	Y	Y
2015
Thomson, R., et. al.	Rubber plantations and drug resistant malaria: a cross-sectional survey in Cambodia. Malar J 18, 379 . https://doi.org/10.1186/s12936-019-3000-y	Cambodia	Cross-sectional survey with RDT	Convenience sampling at rubber plantations	Rubber plantation workers	4201	Y	N	N	N	N	N	Y	Y
2019
Tobgay, T., et. al.	Community-directed educational intervention for malaria elimination in Bhutan: quasi-experimental study in malaria endemic areas of Sarpang district. Malar J 12, 132. https://doi.org/10.1186/1475-2875-12-132	Bhutan	Longitudinal Survey (pre-post); FGC; IDI	Simple random sampling	General community (control and intervention groups)	560	Y	Y	N	N	N	N	Y	Y
2013
Utarni, A. et. al.	Rapid assessment procedures of malaria in low endemic countries: community perceptions in Jepara district, Indonesia. Soc Sci Med. 56(4):701-12. doi: 10.1016/s0277-9536(02)00066-7. PMID: 12560005.	Indonesia	IDI; FGD; free-listing session	Purposive sampling	General community	120	Y	Y	Y	N	N	N	N	Y
2003
van Benthem BH, et. al.	Knowledge and use of preventive measures against malaria in endemic and non-endemic villages in northern Thailand. Southeast Asian J Trop Med Public Health.37(2):243-9. PMID: 17124981.	Thailand	Cross-sectional survey	Convenience sampling	General community	857	Y	N	N	N	N	N	Y	N
2006
Vijayakumar, K.N. et. al.	Knowledge, attitude and practice on malaria: a study in a tribal belt of Orissa state, India with reference to use of long lasting treated mosquito nets	India	Cross-sectional survey; IDI; FGD	Multi-stage random stratified sampling; Purposive sampling	General community	670 (610 survey; 36 IDI; 24 FGD)	Y	Y	Y	N	N	N	Y	Y
2009	Acta Trop, 112 (2). pp. 137-142, 10.1016/j.actatropica.2009.07.011
Wai, K.T. et. al.	Spatial distribution, work patterns, and perception towards malaria interventions among temporary mobile/migrant workers in artemisinin resistance containment zone. BMC Public Health. 14:463. doi: 10.1186/1471-2458-14-463.	Myanmar	Cross-sectional survey	Stratified random sampling in migrant worker settlements	Migrant workers	408	Y	N	Y	N	N	N	Y	Y
2014
Wangroongsarb P. et. al.	Respondent-driven sampling on the Thailand-Cambodia border. Knowledge, perception, practice and treatment-seeking behaviour of migrants in malaria endemic zones. Malar J. 10:117. doi: 10.1186/1475-2875-10-117. PMID: 21554711; PMCID: PMC3116495.	Thailand; Cambodia	Cross-sectional survey	Purposive sampling using RDS	Migrant workers	891	Y	N	N	N	N	N	Y	Y
2011
Whidden C.E., et. al.	Patterns and predictive factors of long-lasting insecticidal net usage in a previously high malaria endemic area in Sri Lanka: a cross-sectional survey. Trans R Soc Trop Med Hyg. Sep;109(9):553-62. doi: 10.1093/trstmh/trv056. Epub 2015 Jul 16.	Sri Lanka	Cross-sectional survey	Multi-stage cluster sampling at EA level	Households that own an LLIN	530	Y	Y	N	N	N	N	Y	N
2015
Wylie, B.J. et. al.	Availability and utilization of malaria prevention strategies in pregnancy in eastern India. BMC public health, 10, 557. https://doi.org/10.1186/1471-2458-10-557	India	Cross-sectional survey; Observational methods	TLS with convenience sampling	Pregnant women at ANC clinic	280	N	Y	Y	N	N	N	Y	N
2010
Yadav, S.P. et. al.	Knowledge, treatment-seeking behaviour and socio-economic impact of malaria in the desert of Rajasthan, India, Southern African Journal of Epidemiology and Infection, 28:1, 41-47, DOI: 10.1080/10158782.2013.11441518	India	Cross-sectional survey	Purposive sampling	Individuals who contracted malaria at least once in past year	365	Y	Y	N	N	N	N	Y	Y
2013
Yasuoka, J. et. al.	Impact of education on knowledge, agricultural practices, and community actions for mosquito control and mosquito-borne disease prevention in rice ecosystems in Sri Lanka. Am J Trop Med Hyg. 74(6):1034-42. PMID: 16760516.	Sri Lanka	Longitudinal survey (pre-post)	Simple random sampling	General community	285	Y	N	N	N	N	N	Y	N
2006
Yasuoka, J. et. al.	Malaria knowledge, preventive actions, and treatment-seeking behavior among ethnic minorities in Ratanakiri Province, Cambodia: a community-based cross-sectional survey. BMC Public Health. 26;18(1):1206. doi: 10.1186/s12889-	Cambodia	Cross-sectional survey	Purposive sampling with health center referral	Mothers with children under 2	377	Y	N	N	N	N	N	Y	Y
2018
Yewhalaw, D. et. al.	The influence of the Gilgel-Gibe hydroelectric dam in Ethiopia on caregivers' knowledge, perceptions and health-seeking behaviour towards childhood malaria. Malar J 9, 47. https://doi.org/10.1186/1475-2875-9-47	Ethiopia	Case-control study with cross-sectional survey	Purposive sampling	Caregivers of children under 5 in close proximity to dam	1,956 (1,003 case; 953 control)	Y	Y	Y	N	N	N	N	Y
2010
Yimer, F, et. al.	Past five-year trend, current prevalence and household knowledge, attitude and practice of malaria in Abeshge, south-central Ethiopia. Malar J 14, 230 https://doi.org/10.1186/s12936-015-0749-5	Ethiopia	Cross-sectional survey	multi-stage, cluster, random sampling using PPS	General community	400	Y	N	N	N	N	N	Y	Y
2015
